# Supplementary material for: The Effectiveness of Serious Games in Improving Memory Among Older Adults With Cognitive Impairment: Systematic Review and Meta-analysis
Source: JMIR Serious Games. 2022 Aug 9;10(3):e35202. doi: 10.2196/35202 (PMC9399845; doi:10.2196/35202)
Supplement: Multimedia Appendix 4 [file games_v10i3e35202_app4.xlsx]

## Sheet: Sheet2
#	Authors	Year	Title	Abstract	Decision	Reason of exclusion	Any comments
1	G. J. Lee, Heui Je Bang 1 3 2, Kyoung Moo Lee 1 3 2, Hyun Ho Kong 1 2, Hyeun Suk Seo 1 2, Minwoo Oh 1 2, Miyeon Bang	2018	A comparison of the effects between 2 computerized cognitive training programs, Bettercog and COMCOG, on elderly patients with MCI and mild dementia: A single-blind randomized controlled study	Background: A computerized cognitive rehabilitation program can be used to treat patients with mild cognitive impairment or dementia. We developed a new computerized cognitive rehabilitation program (Bettercog) that contained various treatment programs for cognitive training for mild cognitive impairment or dementia. This study was conducted to compare the clinical efficacy of Bettercog and compu…	Exclude	Outcome
2	J. Weerdmeester; M. Cima; I. Granic; Y. Hashemian; M. Gotsis	2016	A Feasibility Study on the Effectiveness of a Full-Body Videogame Intervention for Decreasing Attention Deficit Hyperactivity Disorder Symptoms	OBJECTIVE: The current study assessed the feasibility and effectiveness of a full-body-driven intervention videogame targeted at decreasing attention deficit hyperactivity disorder (ADHD) symptoms, specifically inattention, hyperactivity, impulsivity, and motor deficiency._x000D_ MATERIALS AND METHODS: The game was tested in a Dutch sample (N = 73) of school-aged children with elevated ADHD sympt…	Exclude	Population	there is no outcome measures related to mental health, it is more about the evaluation of the game											Exclude	Population
3	J. T. Kantrowitz; Z. Sharif; A. Medalia; R. S. Keefe; P. Harvey; G. Bruder; D. M. Barch; T. Choo; S. Lee; J. A. Lieberman	2016	A Multicenter, Rater-Blinded, Randomized Controlled Study of Auditory Processing-Focused Cognitive Remediation Combined With Open-Label Lurasidone in Patients With Schizophrenia and Schizoaffective Disorder	OBJECTIVE: Small-scale studies of auditory processing cognitive remediation programs have demonstrated efficacy in schizophrenia. We describe a multicenter, rater-blinded, randomized, controlled study of auditory-focused cognitive remediation, conducted from June 24, 2010, to June 14, 2013, and approved by the local institutional review board at all sites._x000D_ METHOD: Prior to randomization, p…	Exclude	Population												Include	Intervention
4	J. L. Tartar; D. Kalman; S. Hewlings	2019	A Prospective Study Evaluating the Effects of a Nutritional Supplement Intervention on Cognition, Mood States, and Mental Performance in Video Gamers	Cognitive function is critical for successful prolonged performance in eSports. This double-blind placebo-controlled study examined the effect of an inositol-enhanced arginine silicate oral supplement on cognitive performance and energy in eSports athletes. Sixty healthy men and women who spent 5 or more hours a week playing video games were randomly assigned to take supplement or placebo for 7 d…	Exclude	Population	Intervention include game and medication												Outcome
5	C. Jahshan; S. Vinogradov; J. K. Wynn; G. Hellemann; M. F. Green	2019	A randomized controlled trial comparing a “bottom-up” and “top-down” approach to cognitive training in schizophrenia	The development of effective cognitive training (CT) interventions is critical for improving the daily lives of people with schizophrenia. At this point, it is unclear whether a so-called “bottom-up” or “top-down” CT approach is more beneficial for inducing cognitive gains and generalization in this population. The aims of this randomized controlled trial were to: 1) Compare the effects of these …	Exclude	Population	no mental health condition in the outcomes												Study Design
6	M. Poppelaars; Y. R. Tak; A. Lichtwarck-Aschoff; R. C. M. E. Engels; A. Lobel; S. N. Merry; M. F. G. Lucassen; I. Granic	2016	A randomized controlled trial comparing two cognitive-behavioral programs for adolescent girls with subclinical depression: A school-based program (Op Volle Kracht) and a computerized program (SPARX)	Limited research has indicated the effectiveness of the school-based Cognitive Behavioral Therapy (CBT) prevention program 'Op Volle Kracht (OVK)' and the computerized CBT program 'SPARX' in decreasing depressive symptoms. Therefore, a randomized controlled trial of the effectiveness of OVK and SPARX was conducted among Dutch female adolescents (n = 208, mean age = 13.35) with elevated depressive…	Exclude	Population	there are four groups, one of them have used two interventions (game and depression program)												Publication types
7	M. J. Boivin; N. Nakasujja; A. Sikorskii; R. O. Opoka; B. Giordani	2016	A Randomized Controlled Trial to Evaluate if Computerized Cognitive Rehabilitation Improves Neurocognition in Ugandan Children with HIV	OBJECTIVES: Clinically stable children with HIV can have neuromotor, attention, memory, visual-spatial, and executive function impairments. We evaluated neuropsychological and behavioral benefits of computerized cognitive rehabilitation training (CCRT) in Ugandan HIV children._x000D_ DESIGN: One hundred fifty-nine rural Ugandan children with WHO Stage I or II HIV disease (6 to 12 years; 77 boys, …	Exclude	Population	HIV patients, not mental health patients												Langauge
8	S. M. Edney; T. S. Olds; J. C. Ryan; C. Vandelanotte; R. C. Plotnikoff; R. G. Curtis; C. A. Maher	2020	A Social Networking and Gamified App to Increase Physical Activity: Cluster RCT	INTRODUCTION: Appealing approaches to increasing physical activity levels are needed. This study evaluated whether a social and gamified smartphone app (Active Team) could be one such approach._x000D_ STUDY DESIGN: A 3-group cluster RCT compared the efficacy of Active Team with a basic self-monitoring app and waitlist control group._x000D_ SETTING/PARTICIPANTS: Australian adults (N=444, mean age …	Exclude	Population	based on physical activities, social networking and accelerometer not a mental health games												No full-text
9	K. R. Buijs-Spanjers; H. H. Hegge; C. J. Jansen; E. Hoogendoorn; S. E. de Rooij	2018	A Web-Based Serious Game on Delirium as an Educational Intervention for Medical Students: Randomized Controlled Trial	BACKGROUND: Adequate delirium recognition and management are important to reduce the incidence and severity of delirium. To improve delirium recognition and management, training of medical staff and students is needed._x000D_ OBJECTIVE: In this study, we aimed to gain insight into whether the serious game, Delirium Experience, is suited as an educational intervention._x000D_ METHODS: We conducted…	Exclude	Population	The game is for carers not patients
10	S. Nilsson; K. Enskär; C. Hallqvist; E. Kokinsky	2013	Active and Passive Distraction in Children Undergoing Wound Dressings	The aim of this study was to test how distraction influences pain, distress and anxiety in children during wound care. Sixty participants aged 5-12. years were randomized to three groups: serious gaming, the use of lollipops and a control group. Self-reported pain, distress, anxiety and observed pain behaviour were recorded in conjunction with wound care. Serious gaming, an active distraction, re…	Exclude	Population
11	A. V. Guimarães; A. R. Barbosa; V. Meneghini	2018	Active videogame-based physical activity vs. aerobic exercise and cognitive performance in older adults: a randomized controlled trial		Exclude	Population	The study is about using general group of games and aerobic exercise for general cognitive performance in healthy adults. Nothing specific about treating patients or mental health
12	I. Cikajlo; K. Peterlin Potisk	2019	Advantages of using 3D virtual reality based training in persons with Parkinson's disease: a parallel study	BACKGROUND: Parkinson's disease (PD) is a slowly progressive neurodegenerative disease. There are mixed reports on success of physiotherapy in patients with PD. Our objective was to investigate the functional improvements, motivation aspects and clinical effectiveness when using immersive 3D virtual reality versus non-immersive 2D exergaming._x000D_ METHODS: We designed a randomized parallel stud…	Exclude	Population	mainly phsical activities not mental health
13	N. Shimizu; T. Umemura; M. Matsunaga; T. Hirai	2017	An interactive sports video game as an intervention for rehabilitation of community-living patients with schizophrenia: A controlled, single-blind, crossover study	Hypofrontality is a state of decreased cerebral blood flow in the prefrontal cortex during executive function performance; it is commonly observed in patients with schizophrenia. Cognitive dysfunction, as well as the psychological symptoms of schizophrenia, influences the ability of patients to reintegrate into society. The current study investigated the effects of an interactive sports video gam…	Exclude	Population	this is a crossover study, participants took two interventions and then were assessed
14	K. C. Bul; P. M. Kato; S. Van der Oord; M. Danckaerts; L. J. Vreeke; A. Willems; H. J. van Oers; R. Van Den Heuvel; D. Birnie; T. A. Van Amelsvoort; I. H. Franken; A. Maras	2016	Behavioral Outcome Effects of Serious Gaming as an Adjunct to Treatment for Children With Attention-Deficit/Hyperactivity Disorder: A Randomized Controlled Trial	BACKGROUND: The need for accessible and motivating treatment approaches within mental health has led to the development of an Internet-based serious game intervention (called Plan-It Commander") as an adjunct to treatment as usual for children with attention-deficit/hyperactivity disorder (ADHD).	Exclude	Outcome	this is a crossover study, participants took two interventions and then were assessed
15	R. Nouchi, Yasuyuki Taki, Hikaru Takeuchi, Hiroshi Hashizume, Yuko Akitsuki, Yayoi Shigemune, Atsushi Sekiguchi, Yuka Kotozaki, Takashi Tsukiura, Yukihito Yomogida, Ryuta Kawashima	2012	Brain training game improves executive functions and processing speed in the elderly: a randomized controlled trial	Background: The beneficial effects of brain training games are expected to transfer to other cognitive functions, but these beneficial effects are poorly understood. Here we investigate the impact of the brain training game (Brain Age) on cognitive functions in the elderly. Methods and results: Thirty-two elderly volunteers were recruited through an advertisement in the local newspaper and random…	Exclude	Outcome
16	D. H. Han; P. F. Renshaw	2012	Bupropion in the treatment of problematic online game play in patients with major depressive disorder	As one of the problematic behaviors in patients with major depressive disorder (MDD), excessive online game play (EOP) has been reported in a number of recent studies. Bupropion has been evaluated as a potential treatment for MDD and substance dependence. We hypothesized that bupropion treatment would reduce the severity of EOP as well as depressive symptoms. Fifty male subjects with comorbid EOP…	Exclude	Population
17	C. Basak; W. R. Boot; M. W. Voss; A. F. Kramer	2008	Can training in a real-time strategy video game attenuate cognitive decline in older adults?	Declines in various cognitive abilities, particularly executive control functions, are observed in older adults. An important goal of cognitive training is to slow or reverse these age-related declines. However, opinion is divided in the literature regarding whether cognitive training can engender transfer to a variety of cognitive skills in older adults. In the current study, the authors trained…	Exclude	Outcome
18	O. A. David; R. A. I. Cardoș; S. Matu	2019	Changes in irrational beliefs are responsible for the efficacy of the REThink therapeutic game in preventing emotional disorders in children and adolescents: mechanisms of change analysis of a randomized clinical trial	The mechanisms of change are rarely investigated in the field of gamified interventions for preventing emotional disorders in children and adolescents despite the wide recognition for the advantages they offer as prevention tool. Therefore, the aim of the present study was to investigate the mechanisms of change of a therapeutic game (REThink), specifically mediators and moderators of its efficac…	Exclude	Population	not to treat patients, it was to evaluate rational behavior of healthy children and adults
19	I. Sanders; C. E. Short; S. Bogomolova; T. Stanford; R. Plotnikoff; C. Vandelanotte; T. Olds; S. Edney; J. Ryan; R. G. Curtis; C. Maher	2019	Characteristics of Adopters of an Online Social Networking Physical Activity Mobile Phone App: Cluster Analysis	BACKGROUND: To date, many online health behavior programs developed by researchers have not been translated at scale. To inform translational efforts, health researchers must work with marketing experts to design cost-effective marketing campaigns. It is important to understand the characteristics of end users of a given health promotion program and identify key market segments._x000D_ OBJECTIVE:…	Exclude	Population	non mental health patients
20	D. S. K. Cheung; B. Li; D. W. L. Lai; A. Y. M. Leung; C. T. K. Yu; K. T. Tsang	2019	Cognitive stimulating play intervention for dementia: A feasibility randomized controlled trial		Exclude	Study Design	feasibility study not about treatment
21	V. Benzing; M. Schmidt	2017	Cognitively and physically demanding exergaming to improve executive functions of children with attention deficit hyperactivity disorder: a randomised clinical trial	BACKGROUND: Attention deficit hyperactivity disorder (ADHD) is one of the most common mental disorders observed in childhood and adolescence. Its key symptoms - reduced attention, poor control of impulses as well as increased motor activity - are associated with decreased executive functions performance, finally affecting academic achievement. Although drug treatments usually show some effect, al…	Exclude	Study Design	this is a protocol with no outcomes yet
22	A. K. Stuifbergen; H. Becker; F. Perez; J. Morrison; A. Brown; V. Kullberg; W. Zhang	2018	Computer-assisted cognitive rehabilitation in persons with multiple sclerosis: Results of a multi-site randomized controlled trial with six month follow-up	Background: The effects of multiple sclerosis (MS) on cognition have gained increasing recognition as one of the major disabling symptoms of the disease. Despite the prevalence of these symptoms and their impact on quality of life, limited attention has been given to strategies that might help manage the cognitive changes commonly experienced by persons with MS. Objective: The primary purpose of …	Exclude	Population	One group used two interventions
23	P. Cooney; C. Jackman; D. Coyle; G. O'Reilly	2017	Computerised cognitive-behavioural therapy for adults with intellectual disability: randomised controlled trial	<b>Background</b>Despite the evidence base for computer-assisted cognitive-behavioural therapy (CBT) in the general population, it has not yet been adapted for use with adults who have an intellectual disability. <b>Aims</b>To evaluate the utility of a CBT computer game for adults who have an intellectual disability. <b>Method</b>A 2 x 3 (group x time) randomised controlled trial design was used.…	Exclude	Population
24	A. L. Gyllensten; K. A. Forsberg	2017	Computerized physical activity training for persons with severe mental illness - experiences from a communal supported housing project	PURPOSE: To study the effectiveness of Exergames in communal psychiatry for persons with severe mental illness, a randomized cluster study was performed. The hypothesis was to increase physical activity habits to improve somatic health. To identify factors promoting or impeding the use of the Exergames._x000D_ METHODS: Assessments of BMI, blood pressure, physical fitness, SF36, GAF and social int…	Exclude	Outcome	no mnetal health outcomes
25	M. Cujzek; A. Vranic	2017	Computerized tabletop games as a form of a video game training for old-old	This research aimed at investigating the utility of a computerized version of a cognitively stimulating activity as a video game intervention for elderly. The study focused on the effect of a 6-week extensive practice intervention on aspects of cognitive functioning (vigilance, working memory (WM), inhibition, reasoning) of old-old participants (N = 29), randomly assigned to trained or active con…	Exclude	Intervention	training but not mental health
26	R. Gallagher; C. Chow; H. Parker; L. Neubeck; D. Celermajer; J. Redfern; G. Tofler; T. Buckley; T. Schumacher; C. Ferry	2019	Design and rationale of the MyHeartMate study: a randomised controlled trial of a game-based app to promote behaviour change in patients with cardiovascular disease		Exclude	Population	mainly phsical activities not mental health
27	S. W. Ha; J. Kim	2020	Designing a scalable, accessible, and effective mobile app based solution for common mental health problems	The need for treatment of common mental health problems such as depression or anxiety has steadily increased. However, many people still do not receive effective and timely treatment due to the low availability, accessibility, and acceptability of traditional counseling. In this study, we developed a scalable, effective, and accessible app to address the problems that arise in traditional face-to…	Exclude	Population
28	M. Valimaki; K. Mishina; J. K. Kaakinen; S. K. Holm; J. Vahlo; M. Kirjonen; V. Pekurinen; O. Tenovuo; J. Korkeila; H. Hamalainen; J. Sarajuuri; P. Rantanen; T. Orenius; A. Koponen	2018	Digital Gaming for Improving the Functioning of People With Traumatic Brain Injury: Randomized Clinical Feasibility Study	BACKGROUND: Traumatic brain injury (TBI) is a major health problem that often requires intensive and long-term rehabilitation._x000D_ OBJECTIVE: The aim of this study was to determine whether rehabilitative digital gaming facilitates cognitive functioning and general well-being in people with TBI._x000D_ METHODS: A total of 90 Finnish-speaking adults with TBI (18-65 years) were recruited from an …	Exclude	Population
29	O. Horovitz; B. Roitburd; R. Abend; D. Ziskind; T. Shechner	2016	Distraction versus training attention away from threat: How to best wait for the dentist?	Objective: Attention Bias Modification Training (ABMT) is a promising novel treatment for anxiety disorders. However, no randomised controlled trial has examined ABMT effects on anxiety in a real-world fear-provoking context. The current study examined the immediate effects of ABMT in reducing state anxiety among healthy participants awaiting dental treatment. Method: Seventy-one healthy particip…	Exclude	Outcome	this sudy to compare the level of anxiety for patients visiting dentists, non mental health patients and no outcome on mental health
30	K. J. Miller, Richelin V Dye, Jeanne Kim, Julia L Jennings, Elizabeth O'Toole, Julie Wong, Prabha Siddarth	2013	Effect of a computerized brain exercise program on cognitive performance in older adults	Objectives: Research indicates an association between stimulating mental activities and better memory performance as people age, but studies on computerized mental stimulation programs are limited. We explored whether computerized brain training exercises improved cognitive performance in older adults. Methods: In local retirement communities, a convenience sample was randomized into an intervent…	Exclude	Outcome
31	D. R. Bach; C. W. Korn; J. Vunder; A. Bantel	2018	Effect of valproate and pregabalin on human anxiety-like behaviour in a randomised controlled trial	Valproate is an anticonvulsant drug with strong preclinical evidence for reducing anxiety behaviour in rodents but no clear clinical evidence. To motivate clinical trials, we here investigate the use of valproate in a translational human model of anxiety behaviour. In a double-blind, randomised, placebo-controlled trial, n = 118 healthy participants played a previously validated approach/avoidanc…	Exclude	Intervention	Intervention include game and medication
32	A. T. Ozdogar; O. Ertekin; T. Kahraman; P. Yigit; S. Ozakbas	2020	Effect of video-based exergaming on arm and cognitive function in persons with multiple sclerosis: A randomized controlled trial	BACKGROUND: Developments in rehabilitation technology such as video-based exergaming contributes to the treatment process as well as to increase the active participation of persons with multiple sclerosis (pwMS). The aim was to investigate the effect of video-based exergaming training on upper extremity and cognitive function as well as core stability, walking, depression, fatigue, and quality of…	Exclude	Population	mainly phsical activities not mental health
33	Y. Salem; S. J. Gropack; D. Coffin; E. M. Godwin	2012	Effectiveness of a low-cost virtual reality system for children with developmental delay: a preliminary randomised single-blind controlled trial	OBJECTIVES: Physical and occupational therapists have started to use the Nintendo Wii TM gaming system with adults and children as part of their regular treatment. Despite the growing use of the Wii and trend towards evidence-based practice, limited evidence is available on the effectiveness of virtual reality using the Wii for children with developmental delay. The purpose of this study was to d…	Exclude	Population
34	J. H. Park; Y. S. Lee; J. H. Sohn; D. H. Han	2016	Effectiveness of atomoxetine and methylphenidate for problematic online gaming in adolescents with attention deficit hyperactivity disorder	OBJECTIVE: There is a high prevalence of problematic online gaming in adolescents with attention deficit hyperactivity disorder (ADHD). In the current study, we compared the effectiveness of atomoxetine (ATM) and methylphenidate (MPH) on problematic online gaming in adolescents with ADHD._x000D_ METHODS: We recruited 86 adolescents diagnosed with ADHD together with Internet gaming disorder. These…	Exclude	Population	non serious game
35	S. Derks; S. van Wijngaarden; M. Wouda; C. Schuengel; P. S. Sterkenburg	2019	Effectiveness of the serious game 'You & I' in changing mentalizing abilities of adults with mild to borderline intellectual disabilities: a parallel superiority randomized controlled trial	BACKGROUND: Persons with mild to borderline intellectual disabilities generally show dysfunctions in mentalization and stress regulation, resulting in problematic social relationships and personal distress. Intervention programs may improve mentalizing abilities. The aim of this study is to examine the effectiveness of the serious game 'You & I' in changing mentalizing abilities and stress regula…	Exclude	Population	Protocol, no results yet
36	F. D. Wolinsky; M. W. Vander Weg; M. B. Howren; M. P. Jones; M. M. Dotson	2016	Effects of cognitive speed of processing training on a composite neuropsychological outcome: results at one-year from the IHAMS randomized controlled trial	BACKGROUND: Age-related cognitive decline is common and well-documented. Cognitive speed of processing training (SOPT) has been shown to improve trained abilities (Useful Field of View; UFOV), but transfer to individual non-trained cognitive outcomes or neuropsychological composites is sparse. We examine the effects of SOPT on a composite of six equally weighted tests--UFOV, Trail-making A and B,…	Exclude	Study Design	not clear if this study is about mental health patients also some groups had two interventions
37	A. Schättin; C. Baier; D. Mai; V. Klamroth-Marganska; I. Herter-Aeberli; E. D. de Bruin	2019	Effects of exergame training combined with omega-3 fatty acids on the elderly brain: a randomized double-blind placebo-controlled trial		Exclude	Population	Intervention include game and medication
38	S. Villafaina; D. Collado-Mateo; F. J. Dominguez-Munoz; N. Gusi; J. P. Fuentes-Garcia	2020	Effects of exergames on heart rate variability of women with fibromyalgia: A randomized controlled trial	The objective of the present manuscript was to evaluate the effects of 24-weeks exergame intervention on the heart rate variability (HRV) of women with fibromyalgia. First, 56 women with fibromyalgia were assessed for eligibility. A total of 55 women fulfilled the inclusion criteria and participated in this single-blinded, randomized controlled trial. A 24-weeks of exergames were completed by the…	Exclude	Population	no information about mental health
39	D. Collado-Mateo; F. J. Dominguez-Muñoz; J. C. Adsuar; M. A. Garcia-Gordillo; N. Gusi	2017	Effects of Exergames on Quality of Life, Pain, and Disease Effect in Women With Fibromyalgia: A Randomized Controlled Trial	Objective To evaluate the effects of an exergame-based intervention on a population sample of women with fibromyalgia. Design Single-blinded, randomized controlled trial with 8-week intervention. Setting Fibromyalgia center. Participants Participants (all women) (N=83) were divided into 2 groups: an exercise group (n=42; mean age ± SD, 52.52±9.73y) and a nonexercise group (n=41; mean age ± SD, 52…	Exclude	Intervention	mainly phsical activities not mental health
40	J. van Santen; R. M. Droes; J. W. R. Twisk; O. A. Blanson Henkemans; A. van Straten; F. J. M. Meiland	2020	Effects of Exergaming on Cognitive and Social Functioning of People with Dementia: A Randomized Controlled Trial	OBJECTIVES: Physical activity in people with dementia (PwD) may enhance physical and mental functioning. Exergaming, which combines physical exercise with cognitive stimulation in a gaming environment, was developed to overcome barriers in performing physical activities. We evaluated the effects of exergaming in day care centers (DCCs) for PwD and informal caregivers (ICs)._x000D_ DESIGN: A rando…	Exclude	Intervention
41	J. van Santen, R-M Dröes, J. Twisk, Olivier Henkemans, Annemieke van Straten, Franka J.M. Meiland	2020	Effects of Exergaming on Cognitive and Social Functioning of People with Dementia: A Randomized Controlled Trial	Objectives Physical activity in people with dementia (PwD) may enhance physical and mental functioning. Exergaming, which combines physical exercise with cognitive stimulation in a gaming environment, was developed to overcome barriers in performing physical activities. We evaluated the effects of exergaming in day care centers (DCCs) for PwD and informal caregivers (ICs). Design A randomized con…	Exclude	Outcome
42	N. Trottier; L. Kamp; P. Mirenda	2011	Effects of peer-mediated instruction to teach use of speech-generating devices to students with autism in social game routines	Supporting social interactions between students with autism spectrum disorders (ASDs) and their typically developing peers presents many challenges. The purpose of this study was to investigate the effects of a peer-mediated intervention designed to teach two students with ASD to use speech-generating devices (SGDs) to engage in interactions with peers in a social context at school. Six peer conf…	Exclude	Population
43	P. Robert, Valeria Manera, Alexandre Derreumaux, Marion Ferrandez Y Montesino 2, Elsa Leone 3, Roxane Fabre 4, Jeremy Bourgeois 3	2020	Efficacy of a Web App for Cognitive Training (MeMo) Regarding Cognitive and Behavioral Performance in People With Neurocognitive Disorders: Randomized Controlled Trial	Background: Cognitive and behavioral symptoms are the clinical hallmarks of neurocognitive disorders. Cognitive training may be offered to reduce the risks of cognitive decline and dementia and to reduce behavioral symptoms, such as apathy. Information and communication technology approaches, including serious games, can be useful in improving the playful aspect of computerized cognitive training…	Exclude	Outcome
44	D. Kimhy; C. Tay; J. Vakhrusheva; K. Beck-Felts; L. H. Ospina; C. Ifrah; M. Parvaz; J. J. Gross; M. N. Bartels	2021	Enhancement of aerobic fitness improves social functioning in individuals with schizophrenia	Individuals with schizophrenia display substantial deficits in social functioning (SF), characterized by chronic, lifelong presentations. Yet, at present there are few effective interventions to enhance SF in this population. Emerging evidence from studies of clinical populations that display similar SF deficits suggests that aerobic exercise (AE) may improve social skills. However, this putative…	Exclude	Study Design	Data were obtained from Pilot, not RCT
45	D. Rosenberg; C. A. Depp; I. V. Vahia; J. Reichstadt; B. W. Palmer; J. Kerr; G. Norman; D. V. Jeste	2010	Exergames for subsyndromal depression in older adults: a pilot study of a novel intervention	OBJECTIVES: Subsyndromal depression (SSD) is several times more common than major depression in older adults and is associated with significant negative health outcomes. Physical activity can improve depression, but adherence is often poor. The authors assessed the feasibility, acceptability, and short-term efficacy and safety of a novel intervention using exergames (entertaining video games that…	Exclude	Study Design
46	E. G. A. Karssemeijer; W. J. R. Bossers; J. A. Aaronson; L. M. J. Sanders; R. P. C. Kessels; M. G. M. Olde Rikkert	2019	Exergaming as a Physical Exercise Strategy Reduces Frailty in People With Dementia: A Randomized Controlled Trial	OBJECTIVES: People with dementia are known to be physically frailer, more sedentary, and participate less in regular physical exercise compared to their healthy peers. Physical activity interventions have the potential to reduce the level of frailty in community-dwelling older adults. Exergaming combines physical exercise with cognitive stimulation in a virtual environment. It is an innovative an…	Exclude	Intervention	cycling on a stationary bike
47	M. Knox; J. Lentini; T. S. Cummings; A. McGrady; K. Whearty; L. Sancrant	2011	Game-based biofeedback for paediatric anxiety and depression	Twenty-four children and adolescents aged 9-17 who were referred for treatment for anxiety were assigned to either a game-based biofeedback group or a waiting list comparison group. The eight-session biofeedback intervention included psychoeducation, identification of triggers and signs of anxiety, and in vivo practice. The intervention used computer-based gaming technology to teach and practise …	Exclude	Population
48	V. Bono; A. Narzisi; A. L. Jouen; E. Tilmont; S. Hommel; W. Jamal; J. Xavier; L. Billeci; K. Maharatna; M. Wald; M. Chetouani; D. Cohen; F. Muratori; S. Bonfiglio; F. Apicella; F. Sicca; G. Pioggia; F. Cruciani; C. Paggetti; A. Giuliano; M. Francisa; S. Das; L. Galway; M. Donnelly; M. S. Group	2016	GOLIAH: A gaming platform for home-based intervention in autism - principles and design	Children with Autism need intensive intervention and this is challenging in terms of manpower, costs, and time. Advances in Information Communication Technology and computer gaming may help in this respect by creating a nomadically deployable closed-loop intervention system involving the child and active participation of parents and therapists. An automated serious gaming platform enabling intens…	Exclude	Study Design	Software assessment not mental health outcome
49	J. Tollár; F. Nagy; B. Csutorás; N. Prontvai; Z. Nagy; K. Török; E. Blényesi; Z. Vajda; D. Farkas; B. E. Tóth; I. Repa; M. Moizs; D. Sipos; A. Kedves; Á. Kovács; T. Hortobágyi	2021	High Frequency and Intensity Rehabilitation in 641 Subacute Ischemic Stroke Patients	To determine the effects of exergaming on quality of life (QoL), motor, and clinical symptoms in subacute stroke patients. A pseudorandomized controlled trial, using a before-after test design. University hospital. Subacute, ischemic stroke outpatients (N=3857), 680 of whom were randomized and 641 completed the study. We determined the effects of 5 times a week twice daily (EX2; 50 sessions; n=28…	Exclude	Population	mainly phsical activities not mental health
50	M. Jahouh, Jerónimo J González-Bernal, Josefa González-Santos 1, Diego Fernández-Lázaro 2 3, Raúl Soto-Cámara 1, Juan Mielgo-Ayuso	2021	Impact of an Intervention with Wii Video Games on the Autonomy of Activities of Daily Living and Psychological-Cognitive Components in the Institutionalized Elderly	As people age, the risk of disease increases and deterioration becomes more noticeable. These changes can increase the risk of cognitive impairment, with negative consequences for the quality of life and the ability to perform activities of daily living (ADLs) in older people, which translate into greater dependence and loss of wellness. This study aimed to determine the impact and effectiveness …	Exclude	Outcome
51	H. C. Huang; M. K. Wong; Y. H. Yang; H. Y. Chiu; C. I. Teng	2017	Impact of Playing Exergames on Mood States: A Randomized Controlled Trial	To examine how playing exergames impacts the mood states of university students and staff, and whether such an impact depends on gender and players' previous exercise time. This study was designed as a randomized controlled trial. It enrolled 337 participants and randomly assigned them to an intervention group (n = 168) or a control group (n = 167). A 2-week exergame program was designed for the …	Exclude	Population	this study excluded participants with any mental health conditions
52	J. McCormack; E. Baker; S. Masso; K. Crowe; S. McLeod; Y. Wren; S. Roulstone	2017	Implementation fidelity of a computer-assisted intervention for children with speech sound disorders	BACKGROUND: Implementation fidelity refers to the degree to which an intervention or programme adheres to its original design. This paper examines implementation fidelity in the Sound Start Study, a clustered randomised controlled trial of computer-assisted support for children with speech sound disorders (SSD)._x000D_ METHOD: Sixty-three children with SSD in 19 early childhood centres received c…	Exclude	Population	adherence not mental health
53	M. Lado-Codesido; C. Mendez Perez; R. Mateos; J. M. Olivares; A. Garcia Caballero	2019	Improving emotion recognition in schizophrenia with VOICES": An on-line prosodic self-training"	INTRODUCTION: Emotion recognition (ER) deficits have been extensively demonstrated in schizophrenia. These deficiencies are not only restricted to facial emotion recognition but also include emotional prosody (tone of the voice) recognition deficits. They have been significantly associated with symptom severity and poor social functioning. The aim of this study was to test the efficacy, in real c…	Exclude	Population	training program not game
54	C. Rozental-Iluz; G. Zeilig; H. Weingarden; D. Rand	2016	Improving executive function deficits by playing interactive video-games: secondary analysis of a randomized controlled trial for individuals with chronic stroke	BACKGROUND: Executive function deficits negatively impact independence and participation in everyday life of individuals with chronic stroke. Therefore, it is important to explore therapeutic interventions to improve executive functions._x000D_ AIM: The aim of this study was to determine the effectiveness of a 3-month interactive video-game group intervention compared to a traditional motor group…	Exclude	Intervention	mainly phsical activities not mental health (based on secondary data)
55	J. A. Anguera; F. M. Gunning; P. A. Arean	2017	Improving late life depression and cognitive control through the use of therapeutic video game technology: A proof-of-concept randomized trial	BACKGROUND: Existing treatments for depression are known to have only modest effects, are insufficiently targeted, and are inconsistently utilized, particularly in older adults. Indeed, older adults with impaired cognitive control networks tend to demonstrate poor response to a majority of existing depression interventions. Cognitive control interventions delivered using entertainment software ha…	Exclude	Study Design	this has been registered as pilot study
56	A. Wols; A. Lichtwarck-Aschoff; E. A. Schoneveld; I. Granic	2018	In-Game Play Behaviours during an Applied Video Game for Anxiety Prevention Predict Successful Intervention Outcomes	Anxiety disorder is the most prevalent and frequently diagnosed disorder in youth, and associated with serious negative health outcomes. Our most effective prevention programs, however, have several limitations. These limitations can be addressed using game-based interventions. Results from two randomized controlled trials on the video game MindLight show improvements in anxiety that are maintain…	Exclude	Outcome
57	G. P. House; G. Burdea; K. Polistico; D. Roll; J. Kim; N. Grampurohit; F. Damiani; S. Keeler; J. Hundal; S. Pollack	2016	Integrative rehabilitation of residents chronic post-stroke in skilled nursing facilities: the design and evaluation of the BrightArm Duo	Purpose: To describe the novel BrightArm Duo bimanual upper extremity (UE) rehabilitation system; to determine its technology acceptance and clinical benefit for older hemiplegic participants. Methods: The system table tilted to adjust arm gravity loading. Participants wore arm supports that sensed grasp strength and wrist position on the table. Wrist weights further increased shoulder exertion. …	Exclude	Population	mainly phsical activities not mental health
58	S. Studenski; S. Perera; E. Hile; V. Keller; J. Spadola-Bogard; J. Garcia	2010	Interactive video dance games for healthy older adults	Background: Physical activity promotes health in older adults but participation rates are low. Interactive video dance games can increase activity in young persons but have not been designed for use with older adults. The purpose of this research was to evaluate healthy older adults' interest and participation in a dance game adapted for an older user. Methods: Healthy older adults were recruited…	Exclude	Population
59	A. Cicek; A. R. Ozdincler; E. Tarakci	2020	Interactive video game-based approaches improve mobility and mood in older adults: A nonrandomized, controlled tri̇al	Background and purpose: Recently, technology-based approaches have become more frequently used in the field of rehabilitation. The aim of this study was to evaluate the effectiveness of interactive video games on mobility, general mood, and quality of life and compare them with physical activity approaches in older adults. Methods: Ninety-one residents of a nursing home were assessed and 58 volun…	Exclude	Intervention
60	G. A. Fonzo; N. B. Fine; R. N. Wright; M. Achituv; Y. V. Zaiko; O. Merin; A. Y. Shalev; A. Etkin	2019	Internet-delivered computerized cognitive & affective remediation training for the treatment of acute and chronic posttraumatic stress disorder: Two randomized clinical trials	Treatment of posttraumatic stress disorder (PTSD) is time and cost-intensive. New, readily implementable interventions are needed. Two parallel randomized clinical trials tested if cognitive/affective computerized training improves cognitive/affective functions and PTSD symptoms in acute (N = 80) and chronic PTSD (N = 84). Adults age 18–65 were recruited from an Israeli hospital emergency room (a…	Exclude	Population	No specific game has been explained
61	S. M. Kelders; M. Sommers-Spijkerman; J. Goldberg	2018	Investigating the Direct Impact of a Gamified Versus Nongamified Well-Being Intervention: An Exploratory Experiment	BACKGROUND: Gamification is a promising strategy to increase the effectiveness of Web-based mental health interventions by enhancing engagement. However, because most studies focus on the longer term effects of gamification (eg, effectiveness or adherence at the end of the intervention period), there is limited insight into how gamification may enhance engagement. Research implies that gamificati…	Exclude	Study Design	pilot experiment
62	F. Wan Yunus; X. Z. Tan; M. H. Romli	2020	Investigating the Feasibility of Exergame on Sleep and Emotion Among University Students	Sleep deprivation and emotional problems such as stress, anxiety, and depression commonly occur in university students. Exercise is beneficial to ameliorate those problems; however, university students are not serious to take up physical activity. Commercially available exergame such as Xbox<sup> R</sup> 360 Kinect is one of the alternatives. This study aims at investigating the feasibility and t…	Exclude	Study Design	Pilot study
63	O. A. David; R. A. I. Cardos; S. Matu	2019	Is REThink therapeutic game effective in preventing emotional disorders in children and adolescents? Outcomes of a randomized clinical trial	Therapeutic games represent a promising solution for addressing emotional difficulties in youths. The aim of the present study was to investigate the effectiveness of the REThink game, in helping children and adolescents, to develop psychological resilience. Therefore, 165 children aged between 10 and 16 years were randomly assigned in one of the three groups: 54 participants in the REThink condi…	Exclude	Population	not to treat patients, it was to evaluate rational behavior of healthy children and adults
64	E. Bonney; L. D. Jelsma; G. D. Ferguson; B. C. Smits-Engelsman	2017	Learning better by repetition or variation? Is transfer at odds with task specific training?	OBJECTIVE: Transfer of motor skills is the ultimate goal of motor training in rehabilitation practice. In children with Developmental Coordination Disorder (DCD), very little is known about how skills are transferred from training situations to real life contexts. In this study we examined the influence of two types of practice on transfer of motor skills acquired in a virtual reality (VR) enviro…	Exclude	Population	mainly phsical activities not mental health
65	B. C. Bock; S. I. Dunsiger; J. T. Ciccolo; E. R. Serber; W.-C. Wu; M. Sillice; B. H. Marcus	2019	Mediators of Physical Activity Between Standard Exercise and Exercise Video Games	Objective: Exercise video games (EVGs) may offer an attractive, sustainable alternative or supplement to traditional modes of exercise. Understanding the psychosocial factors that influence the appeal of EVGs is important for improving the efficacy of video games as a method of promoting the uptake and long-term maintenance of physical activity. Methods: This study examined changes in psychosocia…	Exclude	Intervention	mainly phsical activities not mental health
66	H. S. Choi; W. S. Shin; D. H. Bang	2019	Mirror Therapy Using Gesture Recognition for Upper Limb Function, Neck Discomfort, and Quality of Life After Chronic Stroke: A Single-Blind Randomized Controlled Trial	BACKGROUND Mirror therapy for stroke patients was reported to be effective in improving upper-extremity motor function and daily life activity performance. In addition, game-based virtual reality can be realized using a gesture recognition (GR) device, and various tasks can be presented. Therefore, this study investigated changes in upper-extremity motor function, quality of life, and neck discom…	Exclude	Population	mainly phsical activities not mental health
67	Y. H. Choi; J. Ku; H. Lim; Y. H. Kim; N. J. Paik	2016	Mobile game-based virtual reality rehabilitation program for upper limb dysfunction after ischemic stroke	BACKGROUND: Virtual reality (VR) has the potential to provide intensive, repetitive, and task-oriented training, and game-based therapy can enhance patients' motivation and enjoyment._x000D_ OBJECTIVE: The objective of the present study was to develop a mobile game-based upper extremity VR program for patients who have experienced stroke, and to evaluate the feasibility and effectiveness of the p…	Exclude	Population	mainly phsical activities not mental health
68	S. Wiloth; C. Werner; N. C. Lemke; J. Bauer; K. Hauer	2018	Motor-cognitive effects of a computerized game-based training method in people with dementia: a randomized controlled trial	OBJECTIVES: To examine the effects of a computerized, game-based training on motor-cognitive performances, the transfer of training effects on untrained tasks, and the sustainability of training gains in people with dementia._x000D_ METHOD: Ninety-nine individuals with a mean age of 82.9 (5.8) and dementia participated in a 10-week randomized controlled trial with three-month follow-up. The inter…	Exclude	Intervention	same study not a serious game really, it is a training programme on physical platform
69	S. Wiloth, C Werner, N Lemke, Jürgen Bauer 2, Klaus Hauer	2018	Motor-cognitive effects of a computerized game-based training method in people with dementia: a randomized controlled trial	Objectives: To examine the effects of a computerized, game-based training on motor-cognitive performances, the transfer of training effects on untrained tasks, and the sustainability of training gains in people with dementia. Method: Ninety-nine individuals with a mean age of 82.9 (5.8) and dementia participated in a 10-week randomized controlled trial with three-month follow-up. The intervention…	Exclude	Outcome	AA74:H102
70	L. De Giglio; F. Tona; F. De Luca; N. Petsas; L. Prosperini; V. Bianchi; C. Pozzilli; P. Pantano	2016	Multiple Sclerosis: Changes in Thalamic Resting-State Functional Connectivity Induced by a Home-based Cognitive Rehabilitation Program	Purpose To investigate thalamic connectivity changes after use of a video game-based cognitive rehabilitation program, as thalamic damage and alterations in thalamocortical functional connectivity (FC) are important factors in cognitive dysfunction in patients with multiple sclerosis (MS). Materials and Methods This prospective study was approved by the local ethical committee. Twenty-four patien…	Exclude	Outcome	Brain tissue related, not mental health
71	M. J. Boivin; N. Nakasujja; A. Sikorskii; H. Ruisenor-Escudero; I. Familiar-Lopez; K. Walhof; E. M. van der Lugt; R. O. Opoka; B. Giordani	2019	Neuropsychological benefits of computerized cognitive rehabilitation training in Ugandan children surviving severe malaria: A randomized controlled trial	BACKGROUND: Computerized cognitive rehabilitation training (CCRT) may be beneficial for alleviating persisting neurocognitive deficits in Ugandan severe malaria survivors. We completed a randomized controlled trial of CCRT for both severe malaria and non-malaria cohorts of children._x000D_ METHODS: 150 school-age severe malaria and 150 non-malaria children were randomized to three treatment arms:…	Exclude	Population	no information about mental health
72	M. Fisher; S. H. Mellon; O. Wolkowitz; S. Vinogradov	2016	Neuroscience-informed auditory training in schizophrenia: A final report of the effects on cognition and serum brain-derived neurotrophic factor	Objective: We previously reported the interim effects in a per protocol analysis of a randomized controlled trial of an innovative neuroscience-informed computerized cognitive training approach in schizophrenia. Here we report the effects of training on behavioral outcome measures in our final sample using an intent-to-treat analysis. We also report the effects on serum brain-derived neurotrophic…	Exclude	Population
73	L. Iyadurai; S. E. Blackwell; R. Meiser-Stedman; P. C. Watson; M. B. Bonsall; J. R. Geddes; A. C. Nobre; E. A. Holmes	2018	Preventing intrusive memories after trauma via a brief intervention involving Tetris computer game play in the emergency department: a proof-of-concept randomized controlled trial	After psychological trauma, recurrent intrusive visual memories may be distressing and disruptive. Preventive interventions post trauma are lacking. Here we test a behavioural intervention after real-life trauma derived from cognitive neuroscience. We hypothesized that intrusive memories would be significantly reduced in number by an intervention involving a computer game with high visuospatial d…	Exclude	Study Design
74	J. A. Cunningham; D. C. Hodgins; C. S. Mackenzie; A. Godinho; C. Schell; V. Kushnir; C. S. Hendershot	2019	Randomized controlled trial of an Internet intervention for problem gambling provided with or without access to an Internet intervention for co-occurring mental health distress	Background and aims: The current randomized controlled trial tested whether there was benefit to providing an online gambling intervention and a separate self-help mental health intervention for anxiety and depression (i.e. MoodGYM) (G + MH), compared to only a gambling intervention (G only) among people with co-occurring gambling problems and mental health distress. The primary outcome of intere…	Exclude	Intervention	not serious game
75	L. M. Straker; A. C. Campbell; L. M. Jensen; D. R. Metcalf; A. J. Smith; R. A. Abbott; C. M. Pollock; J. P. Piek	2011	Rationale, design and methods for a randomised and controlled trial of the impact of virtual reality games on motor competence, physical activity, and mental health in children with developmental coordination disorder	BACKGROUND: A healthy start to life requires adequate motor development and physical activity participation. Currently 5-15% of children have impaired motor development without any obvious disorder. These children are at greater risk of obesity, musculoskeletal disorders, low social confidence and poor mental health. Traditional electronic game use may impact on motor development and physical act…	Exclude	Population
76	I. S. Ramsay; S. Fryer; A. Boos; B. J. Roach; M. Fisher; R. Loewy; S. Vinogradov; D. H. Mathalon	2018	Response to Targeted Cognitive Training Correlates with Change in Thalamic Volume in a Randomized Trial for Early Schizophrenia	Reduced thalamic volume is consistently observed in schizophrenia, and correlates with cognitive impairment. Targeted cognitive training (TCT) of auditory processing in schizophrenia drives improvements in cognition that are believed to result from functional neuroplasticity in prefrontal and auditory cortices. In this study, we sought to determine whether response to TCT is also associated with …	Exclude	Study Design	Not sure because the main focus of the study is on Thalamic Volume, and the intervention group is not using games.
77	J. B. Rowe; V. Chan; M. L. Ingemanson; S. C. Cramer; E. T. Wolbrecht; D. J. Reinkensmeyer	2017	Robotic Assistance for Training Finger Movement Using a Hebbian Model: A Randomized Controlled Trial	BACKGROUND: Robots that physically assist movement are increasingly used in rehabilitation therapy after stroke, yet some studies suggest robotic assistance discourages effort and reduces motor learning._x000D_ OBJECTIVE: To determine the therapeutic effects of high and low levels of robotic assistance during finger training._x000D_ METHODS: We designed a protocol that varied the amount of roboti…	Exclude	Intervention	mainly phsical activities not mental health
78	D. Meeker; J. L. Cerully; M. Johnson; N. Iyer; J. Kurz; D. M. Scharf	2016	SimCoach Evaluation: A Virtual Human Intervention to Encourage Service-Member Help-Seeking for Posttraumatic Stress Disorder and Depression	This article describes RAND Corporation researchers' assessment of SimCoach, a computer program featuring a virtual human that speaks and gestures in a video game-like interface, designed to encourage service members, especially those with signs or symptoms of posttraumatic stress disorder (PTSD) or depression, to seek help to improve their psychological health. The assessment included a formativ…	Exclude	Population	Discription of a system not RCT
79	R. Nouchi; T. Saito; H. Nouchi; R. Kawashima	2016	Small acute benefits of 4 weeks processing speed training games on processing speed and inhibition performance and depressive mood in the healthy elderly people: Evidence from a randomized control trial	Background: Processing speed training using a 1-year intervention period improves cognitive functions and emotional states of elderly people. Nevertheless, it remains unclear whether short-term processing speed training such as 4 weeks can benefit elderly people. This study was designed to investigate effects of 4 weeks of processing speed training on cognitive functions and emotional states of e…	Exclude	Population	Old healthy participents, non mental health patients
80	C. Anderson-Hanley; N. M. Barcelos; E. A. Zimmerman; R. W. Gillen; M. Dunnam; B. D. Cohen; V. Yerokhin; K. E. Miller; D. J. Hayes; P. J. Arciero; M. Maloney; A. F. Kramer	2018	The Aerobic and Cognitive Exercise Study (ACES) for community-dwelling older adults with or at-risk for mild cognitive impairment (MCI): Neuropsychological, neurobiological and neuroimaging outcomes of a randomized clinical trial	Prior research has found that cognitive benefits of physical exercise and brain health in older adults may be enhanced when mental exercise is interactive simultaneously, as in exergaming. It is unclear whether the cognitive benefit can be maximized by increasing the degree of mental challenge during exercise. This randomized clinical trial (RCT), the Aerobic and Cognitive Exercise Study (ACES) s…	Exclude	Population	cycling on a stationary bike
81	N. Thapa, Hye Jin Park, Ja-Gyeong Yang 1 2, Haeun Son 1 2, Minwoo Jang 1 2, Jihyeon Lee 1, Seung Wan Kang 3, Kyung Won Park 4, Hyuntae Park 1 2	2020	The Effect of a Virtual Reality-Based Intervention Program on Cognition in Older Adults with Mild Cognitive Impairment: A Randomized Control Trial	This study aimed to investigate the association between a virtual reality (VR) intervention program and cognitive, brain and physical functions in high-risk older adults. In a randomized controlled trial, we enrolled 68 individuals with mild cognitive impairment (MCI). The MCI diagnosis was based on medical evaluations through a clinical interview conducted by a dementia specialist. Cognitive ass…	Exclude	Outcome
82	C. V. Russoniello; K. O'Brien; J. M. Parks	2009	The effectiveness of casual video games in improving mood and decreasing stress	Stress related medical disorders such as cardiovascular disease, diabetes and depression are serious medical issues that can cause disability and death. Techniques to prevent their development and exacerbation are needed. Casual video games (CVGs) are fun, easy to play, spontaneous and are tremendously popular. In this randomized controlled study we tested the effects of CVGs on mood and stress b…	Exclude	Outcome
83	S. N. Merry; K. Stasiak; M. Shepherd; C. Frampton; T. Fleming; M. F. Lucassen	2012	The effectiveness of SPARX, a computerised self help intervention for adolescents seeking help for depression: randomised controlled non-inferiority trial	OBJECTIVE: To evaluate whether a new computerised cognitive behavioural therapy intervention (SPARX, Smart, Positive, Active, Realistic, X-factor thoughts) could reduce depressive symptoms in help seeking adolescents as much or more than treatment as usual._x000D_ DESIGN: Multicentre randomised controlled non-inferiority trial._x000D_ SETTING: 24 primary healthcare sites in New Zealand (youth cli…	Exclude	Population
84	E. Bonney; G. Ferguson; B. Smits-Engelsman	2017	The efficacy of two activity-based interventions in adolescents with Developmental Coordination Disorder	BACKGROUND: Adolescents with Developmental Coordination Disorder (DCD) usually experience psychomotor difficulties that affect their participation in everyday tasks and sports. Without effective intervention, adolescents show persistent motor deficits through adulthood. It is therefore critical to develop interventions to address the specific needs of this population. Studies evaluating the impac…	Exclude	Population	mainly phsical activities not mental health
85	M. T. Fish; A. D. Saul	2019	The gamification of meditation: A randomized-controlled study of a prescribed mobile mindfulness meditation application in reducing college students’ depression	Objective: Roughly 35% of college students report depression as a significant concern, which unaddressed, can lead to an increased likelihood to quit school and develop comorbid conditions. Traditional depression interventions are useful; however, they are often expensive, stigmatizing, tedious, and time-intensive. We examined a prescribed mindfulness meditation regimen, which incorporates gamifi…	Exclude	Population	mindfulness meditation
86	R. L. Hsieh; W. C. Lee; J. H. Lin	2016	The Impact of Short-Term Video Games on Performance among Children with Developmental Delays: A Randomized Controlled Trial	UNLABELLED: This prospective, randomized controlled study investigated the effects of short-term interactive video game playing among children with developmental delays participating in traditional rehabilitation treatment at a rehabilitation clinic. One hundred and one boys and 46 girls with a mean age of 5.8 years (range: 3 to 12 years) were enrolled in this study. All patients were confirmed t…	Exclude	Population	sports and physical functioning
87	C. I. Hooker; L. Bruce; M. Fisher; S. C. Verosky; A. Miyakawa; M. D'Esposito; S. Vinogradov	2013	The influence of combined cognitive plus social-cognitive training on amygdala response during face emotion recognition in schizophrenia	Both cognitive and social-cognitive deficits impact functional outcome in schizophrenia. Cognitive remediation studies indicate that targeted cognitive and/or social-cognitive training improves behavioral performance on trained skills. However, the neural effects of training in schizophrenia and their relation to behavioral gains are largely unknown. This study tested whether a 50-h intervention …	Exclude	Population
88	E. G. A. Karssemeijer; J. A. Aaronson; W. J. R. Bossers; R. Donders; M. G. M. Olde Rikkert; R. P. C. Kessels	2019	The quest for synergy between physical exercise and cognitive stimulation via exergaming in people with dementia: a randomized controlled trial	BACKGROUND: Exercise is often proposed as a non-pharmacological intervention to delay cognitive decline in people with dementia, but evidence remains inconclusive. Previous studies suggest that combining physical exercise with cognitive stimulation may be more successful in this respect. Exergaming is a promising intervention in which physical exercise is combined with cognitively challenging tas…	Exclude	Intervention	cycling on a stationary bike
89	F. Duman; M. H. Kokaçya; E. Doğru; N. Katayıfcı; Ö. Canbay; F. Aman	2016	The role of active video-accompanied exercises in improvement of the obese state in children: A prospective study from Turkey	Objective: The aim of this study was to determine the effects of active video games and music-accompanied aerobic and callisthenic exercises on body mass index (BMI), body fat ratio, physical performance tests, psychosocial status, and self-respect in overweight and obese adolescents. Methods: Fifty (21 males and 29 females) slightly overweight and obese participants with no chronic disorder and …	Exclude	Population	this is an Exercise Program and it is for obese, not mental health patients
90	C. Werner; R. Rosner; S. Wiloth; N. C. Lemke; J. M. Bauer; K. Hauer	2018	Time course of changes in motor-cognitive exergame performances during task-specific training in patients with dementia: identification and predictors of early training response	BACKGROUND: Some studies have already suggested that exergame interventions can be effective to improve physical, cognitive, motor-cognitive, and psychological outcomes in patients with dementia (PwD). However, little is known about the training volume required to induce such positive effects and the inter-individual differences in training response among PwD. The aim of the study was to analyze …	Exclude	Intervention	not a serious game really, it is a training programme on physical platform
91	E. K. Howie; A. C. Campbell; R. A. Abbott; L. M. Straker	2017	Understanding why an active video game intervention did not improve motor skill and physical activity in children with developmental coordination disorder: A quantity or quality issue?	BACKGROUND: Active video games (AVGs) have been identified as a novel strategy to improve motor skill and physical activity in clinical populations. A recent cross-over randomized trial found AVGs to be ineffective at improving motor skill and physical activity in the home-environment for children with or at-risk for developmental coordination disorder (DCD)._x000D_ AIMS: The study purpose was to…	Exclude	Outcome	Game evaluation not mental health
92	K. D. Maurin; C. Girod; J. L. Consolini; R. Belzeaux; B. Etain; B. Cochet; M. Leboyer; C. Genty; L. Gamon; M. C. Picot; P. Courtet; D. E. Olie	2020	Use of a serious game to strengthen medication adherence in euthymic patients with bipolar disorder following a psychoeducational programme: A randomized controlled trial	BACKGROUND: Although psychoeducation programmes are the gold-standard intervention in bipolar disorder (BD), more innovative tools are needed to broaden and consolidate their effects, especially on treatment adherence. Serious games could be an option._x000D_ METHODS: We carried out a two-arm open randomized controlled trial to compare the add-on use of the serious game BIPOLIFE R for one month (…	Exclude	Population
93	D. Kimhy; S. Khan; L. Ayanrouh; R. W. Chang; M. C. Hansen; A. Lister; J. S. Ballon; J. Vakhrusheva; H. F. Armstrong; M. N. Bartels; R. P. Sloan	2016	Use of Active-Play Video Games to Enhance Aerobic Fitness in Schizophrenia: Feasibility, Safety, and Adherence	OBJECTIVE: Active-play video games have been used to enhance aerobic fitness in various clinical populations, but their use among individuals with schizophrenia has been limited._x000D_ METHODS: Feasibility, acceptability, safety, and adherence data were obtained for use of aerobic exercise (AE) equipment by 16 individuals with schizophrenia during a 12-week AE program consisting of three one-hou…	Exclude	Population	A brief report not a full study
94	J. W. Tanaka; J. M. Wolf; C. Klaiman; K. Koenig; J. Cockburn; L. Herlihy; C. Brown; S. Stahl; M. D. Kaiser; R. T. Schultz	2010	Using computerized games to teach face recognition skills to children with autism spectrum disorder: the Let's Face It! program	BACKGROUND: An emerging body of evidence indicates that relative to typically developing children, children with autism are selectively impaired in their ability to recognize facial identity. A critical question is whether face recognition skills can be enhanced through a direct training intervention._x000D_ METHODS: In a randomized clinical trial, children diagnosed with autism spectrum disorder…	Exclude	Population
95	G. Pramana; B. Parmanto; J. Lomas; O. Lindhiem; P. C. Kendall; J. Silk	2018	Using Mobile Health Gamification to Facilitate Cognitive Behavioral Therapy Skills Practice in Child Anxiety Treatment: Open Clinical Trial	BACKGROUND: Cognitive behavioral therapy is an efficacious treatment for child anxiety disorders. Although efficacious, many children (40%-50%) do not show a significant reduction in symptoms or full recovery from primary anxiety diagnoses. One possibility is that they are unwilling to learn and practice cognitive behavioral therapy skills beyond therapy sessions. This can occur for a variety of …	Exclude	Outcome	outcome is about evaluating an app. Not patients treatment outcome
96	E. Bonney; D. Jelsma; G. Ferguson; B. Smits-Engelsman	2017	Variable training does not lead to better motor learning compared to repetitive training in children with and without DCD when exposed to active video games	BACKGROUND: Little is known about the influence of practice schedules on motor learning and skills transfer in children with and without developmental coordination disorder (DCD). Understanding how practice schedules affect motor learning is necessary for motor skills development and rehabilitation._x000D_ AIMS: The study investigated whether active video games (exergames) training delivered unde…	Exclude	Population	mainly phsical activities not mental health
97	J. Tollar; F. Nagy; T. Hortobagyi	2019	Vastly Different Exercise Programs Similarly Improve Parkinsonian Symptoms: A Randomized Clinical Trial	OBJECTIVES: To directly compare the effects of agility exergaming (EXE) and stationary cycling (CYC) exercise training on Parkinson's disease (PD) patients' mobility and clinical symptoms._x000D_ DESIGN: Randomized clinical trial._x000D_ SETTING: Outpatient physiotherapy clinic in a hospital._x000D_ PARTICIPANTS: Seventy-four stage 2-3, nondemented PD patients were included in this study._x000D_ …	Exclude	Intervention	cycling on a stationary bike
98	D. A. Dwairej; H. M. Obeidat; A. S. Aloweidi	2020	Video game distraction and anesthesia mask practice reduces children's preoperative anxiety: A randomized clinical trial	PURPOSE: The study aims to evaluate the effectiveness of combined video game distraction and anesthesia mask exposure and shaping intervention as compared to conventional preoperative preparation on the preoperative anxiety, anesthesia induction compliance and emergence delirium of children undergoing day-case surgery._x000D_ DESIGN AND METHODS: The CONSORT guidelines were followed in the current…	Exclude	Population
99	A. D. Kloos; N. E. Fritz; S. K. Kostyk; G. S. Young; D. A. Kegelmeyer	2013	Video game play (Dance Dance Revolution) as a potential exercise therapy in Huntington's disease: a controlled clinical trial	OBJECTIVE: To investigate the feasibility, acceptability, and safety of a supervised video game exercise program administered via Dance Dance Revolution in individuals with Huntington's disease._x000D_ DESIGN: A cross-over, controlled, single-blinded, six-week trial._x000D_ SETTING: Home-based._x000D_ PARTICIPANTS: Eighteen ambulatory individuals with Huntington's disease (seven male, mean age 50…	Exclude	Population
100	J. P. Chaput; T. Visby; S. Nyby; L. Klingenberg; N. T. Gregersen; A. Tremblay; A. Astrup; A. Sjodin	2011	Video game playing increases food intake in adolescents: a randomized crossover study	BACKGROUND: Video game playing has been linked to obesity in many observational studies. However, the influence of this sedentary activity on food intake is unknown._x000D_ OBJECTIVE: The objective was to examine the acute effects of sedentary video game play on various components of energy balance._x000D_ DESIGN: With the use of a randomized crossover design, 22 healthy, normal-weight, male adol…	Exclude	Population													Publication type
101	I. Amjad; H. Toor; I. K. Niazi; S. Pervaiz; M. Jochumsen; M. Shafique; H. Haavik; T. Ahmed	2019	Xbox 360 Kinect Cognitive Games Improve Slowness, Complexity of EEG, and Cognitive Functions in Subjects with Mild Cognitive Impairment: A Randomized Control Trial	OBJECTIVES: Physical activity and cognitive training are effective to enhance cognition in older patients with mild cognitive impairment (MCI). Xbox 360 Kinect cognitive games are a combination of physical activity and cognitive training. The objective of this study was to determine the short- and long-term effects of Xbox 360 Kinect cognitive games on slowness and complexity of electroencephalog…	Exclude	Outcome
102	M. Adcock, M. Fankhauser, Post J, Lutz K, Zizlsperger L, Luft AR,	2019	Effects of an In-home Multicomponent Exergame Training on Physical Functions, Cognition, and Brain Volume of Older Adults: A Randomized Controlled Trial	Aging is associated with a decline in physical functions, cognition and brain structure. Considering that human life is based on an inseparable physical-cognitive interplay, combined physical-cognitive training through exergames is a promising approach to counteract age-related impairments. The aim of this study was to assess the effects of an in-home multicomponent exergame training on [i] physi…	Exclude	Population
103	C. Anderson-Hanley, P. J. Arciero, Brickman AM, Nimon JP, Okuma N, Westen SC	2012	Exergaming and older adult cognition: a cluster randomized clinical trial		Exclude	Population
104	W. R. Boot, Champion M, Blakely DP, Wright T, Souders DJ, Charness N	2013	Video games as a means to reduce age-related cognitive decline: attitudes, compliance, and effectiveness	Recent research has demonstrated broad benefits of video game play to perceptual and cognitive abilities. These broad improvements suggest that video game-based cognitive interventions may be ideal to combat the many perceptual and cognitive declines associated with advancing age. Furthermore, game interventions have the potential to induce higher rates of intervention compliance compared to othe…	Exclude	Population
105	C. C. Hsieh, Lin PS, Hsu WC, Wang JS, Huang YC, Lim AY	2018	The Effectiveness of a Virtual Reality-Based Tai Chi Exercise on Cognitive and Physical Function in Older Adults with Cognitive Impairment.	BACKGROUND: Tai Chi (TC) is a Chinese mind-body exercise with proven physical and psychological benefits. A modified TC via virtual reality (VR) may be suitable for the elderly owing to the immediate guidance and feedback regarding movement accuracy. This study explored the cognitive and physical effects of a VR-based TC (VRTC) exercise program on older adults with cognitive impairment (CI). METH…	Exclude	Study Design
106	Jirayucharoensak, S. P. Israsena, S. Pan-Ngum, S. Hemrungrojn, M. Maes,	2019	A game-based neurofeedback training system to enhance cognitive performance in healthy elderly subjects and in patients with amnestic mild cognitive impairment	Introduction: This study examines the clinical efficacy of a game-based neurofeedback training (NFT) system to enhance cognitive performance in patients with amnestic mild cognitive impairment (aMCI) and healthy elderly subjects. The NFT system includes five games designed to improve attention span and cognitive performance. The system estimates attention levels by investigating the power spectru…	Exclude	Population
107	Lemke, N. C. Werner, C. S. Wiloth, P. Oster, Bauer, J. M. Hauer, K.	2019	Transferability and Sustainability of Motor-Cognitive Dual-Task Training in Patients with Dementia: A Randomized Controlled Trial	BACKGROUND: Specific dual-task (DT) training is effective to improve DT performance in trained tasks in patients with dementia (PwD). However, it remains an open research question whether successfully trained DTs show a transfer effect to untrained DT performances. OBJECTIVE: To examine transfer effects and the sustainability of a specific DT training in PwD. METHODS: One hundred and five patient…	Exclude	Intervention
108	K. J. Miller, R.V. Dye, Kim J, Jennings JL, O'Toole E, Wong J	2013	Effect of a computerized brain exercise program on cognitive performance in older adults	OBJECTIVES: Research indicates an association between stimulating mental activities and better memory performance as people age, but studies on computerized mental stimulation programs are limited. We explored whether computerized brain training exercises improved cognitive performance in older adults. METHODS: In local retirement communities, a convenience sample was randomized into an intervent…	Exclude	Population
109	M A Fakhro, R. Hadchiti, B. Awad.	2020	Effects of Nintendo Wii fit game training on balance among Lebanese older adults	Background: Falls are the second leading cause of accidental death, with persons older than 65 years being the most affected. Moreover, gait- and balance-related problems represent the most consistent predictors of future falls. Aims: The aim was to determine the effects of Wii fit game training on dynamic and static balance among Lebanese older adults. Methods: A randomized-controlled trial was …	Exclude	Outcome
110	Corti C, Urgesi C, Poggi G, Strazzer S, Borgatti R, Bardoni A.	2020	Home-based cognitive training in pediatric patients with acquired brain injury: preliminary results on efficacy of a randomized clinical trial	Cognitive rehabilitation may compensate for cognitive deficits of children with acquired brain injury (ABI), capitalizing on the use-dependent plasticity of a developing brain. Remote computerized cognitive training (CCT) may be delivered to patients in ecological settings, ensuring rehabilitation continuity. This work evaluated cognitive and psychological adjustment outcomes of an 8-week multi-d…	Exclude	Population
111	Gouveia ÉR, Smailagic A, Ihle A, Marques A, Gouveia BR, Cameirão M, Sousa H, Kliegel M, Siewiorek D.	2020	The Efficacy of a Multicomponent Functional Fitness Program Based on Exergaming on Cognitive Functioning of Healthy Older Adults: A Randomized Controlled Trial	Background and objectives: Regular physical exercise can attenuate age-related cognitive decline. This study aimed to investigate the effect of a physical exercise multicomponent training based on exergames on cognitive functioning (CF) in older adults. Research design and methods: This randomized controlled trial included older adults aged 61-78. Participants were randomly allocated to an interv…	Exclude	Population
112	Duff K, Ying J, Suhrie KR, Dalley BCA, Atkinson TJ, Porter SM, Dixon AM, Hammers DB, Wolinsky FD.	2021	Computerized Cognitive Training in Amnestic Mild Cognitive Impairment: A Randomized Clinical Trial	Objective: Computerized cognitive training has been successful in healthy older adults, but its efficacy has been mixed in patients with amnestic Mild Cognitive Impairment (MCI). Methods: In a randomized, placebo-controlled, double-blind, parallel clinical trial, we examined the short- and long-term efficacy of a brain-plasticity computerized cognitive training in 113 participants with amnestic M…	Exclude	Outcome
113	Benzing V, Spitzhüttl J, Siegwart V, Schmid J, Grotzer M, Heinks T, Roebers CM, Steinlin M, Leibundgut K, Schmidt M, Everts R.	2020	Effects of Cognitive Training and Exergaming in Pediatric Cancer Survivors-A Randomized Clinical Trial	Purpose: Although most pediatric cancer patients survive, those who undergo anticancer treatments like chemotherapy and/or radiotherapy are at a high risk for late effects, such as cognitive deficits. To counteract these deficits, feasible and effective interventions are needed. The aim of this study was to compare the effects of working memory training, exergaming, and a wait-list control condit…	Exclude	Population
114	Lee HK, Kent JD, Wendel C, Wolinsky FD, Foster ED, Merzenich MM, Voss MW.	2020	Home-Based, Adaptive Cognitive Training for Cognitively Normal Older adults: Initial Efficacy Trial	Objectives: We examined whether a home-based, adaptive cognitive training (CT) program would lead to cognitive performance changes on a neuropsychological test battery in cognitively normal older adults. Method: Sixty-eight older adults (age = 70.0, SD = 3.74) were randomly assigned to either CT or an active control group (AC, casual computer games). Participants were instructed to train on their…	Exclude	Population
115	Bellens A, Roelant E, Sabbe B, Peeters M, van Dam PA.	2021	A video-game based cognitive training for breast cancer survivors with cognitive impairment: A prospective randomized pilot trial	Introduction: We investigated whether a web-based cognitive training video game is an effective approach to improve cognitive decline in combination with our standard of care for rehabilitation of breast cancer (BC) patients. Materials and methods: Self-selected BC patients between 18 and 71 years old complaining of disturbing cognitive impairment were studied. The patients received access to a w…	Exclude	Study Design
116	Janssen A, Boster A, Lee H, Patterson B, Prakash RS.	2015	The effects of video-game training on broad cognitive transfer in multiple sclerosis: A pilot randomized controlled trial	Background: Multiple sclerosis (MS) is a neurodegenerative disease of the central nervous system that results in diffuse nerve damage and associated physical and cognitive impairments. Of the few comprehensive rehabilitation options that exist for populations with lower baseline cognitive functioning, those that have been successful at eliciting broad cognitive improvements have focused on a mult…	Exclude	Study Design
